# Supplementary material for: Low Oxygen Storage Improves Tomato Postharvest Cold Tolerance, Especially for Tomatoes Cultivated with Far-Red LED Light
Source: Foods. 2021 Jul 22;10(8):1699. doi: 10.3390/foods10081699 (PMC8391604; doi:10.3390/foods10081699)
Supplement: Supplementary file 1 [file foods-10-01699-s001.zip]

Archive with 3 entries (3 files):
- foods-1279684-SI/Fig S1.jpg
- foods-1279684-SI/Fig S2.jpg
- foods-1279684-SI/Fig. S3.jpg
